# Supplementary material for: Update on the Mechanisms of Antibiotic Resistance and the Mobile Resistome in the Emerging Zoonotic Pathogen Streptococcus suis
Source: Microorganisms. 2021 Aug 18;9(8):1765. doi: 10.3390/microorganisms9081765 (PMC8401462; doi:10.3390/microorganisms9081765)
Supplement: Supplementary file 1 [file microorganisms-09-01765-s001.zip]

Archive with 1 entries (1 files):
- microorganisms-1317218-supplementary.xlsx
