# Supplementary material for: Update on the Mechanisms of Antibiotic Resistance and the Mobile Resistome in the Emerging Zoonotic Pathogen Streptococcus suis
Source: Microorganisms. 2021 Aug 18;9(8):1765. doi: 10.3390/microorganisms9081765 (PMC8401462; doi:10.3390/microorganisms9081765)
Supplement: Supplementary file 1 [file microorganisms-09-01765-s001.zip › microorganisms-1317218-supplementary.xlsx]

## Sheet: AMR gene associations
Table S1: Associations between antimicrobial resistance genes reported in Streptococcus suis.
	tet(M)	tet(O)	tet(S)	tet(W)	tet(O/W/32/O)	tet(O/32/O)	tet(B)	tet(L)	tet(40)	vanG	vanZ	ANT(4′)-Ia	ANT(6)-Ia	ANT(6)-Ib	ANT(9)-Ia	APH(3')-IIIa	AAC(6')-Ie-APH(2'')-Ia	mef(A)	mef(A/E) mosaic	msr(C)	msr(D)	erm(B)	erm(TR)	cfr	lsa(E)	lnu(B)	lnu(C)	sat(4)	optrA	cat	fex(A)	dhfr
tet(M)		1						1					1									1								1		1
tet(O)	1							1	1				1		1	1						1						1	1	1	1	1
tet(S)													1			1						1						1
tet(W)													1			1						1						1
tet(O/W/32/O)								1	1	1			1	1	1	1						1			1	1		1		1
tet(O/32/O)									1
tet(B)
tet(L)	1	1			1								1			1						1			1	1		1	1	1		1
tet(40)		1			1	1							1		1	1						1						1
vanG					1								1		1	1						1						1
vanZ													1			1
ANT(4′)-Ia																						1							1
ANT(6)-Ia	1	1	1	1	1			1	1	1	1				1	1	1	1			1	1			1	1		1	1	1		1
ANT(6)-Ib					1
ANT(9)-Ia		1			1				1	1			1			1						1			1	1	1	1
APH(3')-IIIa		1	1	1	1			1	1	1	1		1		1		1	1			1	1			1	1	1	1
AAC(6')-Ie-APH(2'')-Ia													1			1													1	1
mef(A)													1			1				1	1	1						1	1	1
mef(A/E) mosaic																					1	1						1
msr(C)																		1
msr(D)													1			1		1	1			1						1
erm(B)	1	1	1	1	1			1	1	1		1	1		1	1		1	1		1				1	1	1	1	1	1	1	1
erm(TR)
cfr																															1
lsa(E)					1			1					1		1	1						1				1		1		1
lnu(B)					1			1					1		1	1						1			1			1		1
lnu(C)															1	1						1
sat(4)		1	1	1	1			1	1	1			1		1	1		1	1		1	1			1	1
optrA		1						1				1	1				1	1				1								1
cat	1	1			1			1					1				1	1				1			1	1			1			1
fex(A)		1																				1		1
dhfr	1	1						1					1									1								1
Number of associations	6	12	4	4	12	1	0	12	8	6	2	2	21	1	11	18	4	8	3	1	6	23	0	1	9	9	3	16	8	12		6
Source: References: [20, 21, 25, 26, 29, 32, 33, 37, 40-42, 65, 57, 79, 80, 91-97]
91. Chen, C.; Tang, J.; Dong, W.; Wang, C.; Feng, Y.; Wang, J.; Zheng, F.; Pan, X.; Liu, D.; Li, M.; et al. A Glimpse of Streptococcal Toxic Shock Syndrome from Comparative Genomics of S. suis 2 Chinese Isolates. PLoS ONE 2007, 2, e315, doi:10.1371/journal.pone.0000315.
92. Hu, P.; Yang, M.; Zhang, A.; Wu, J.; Chen, B.; Hua, Y.; Yu, J.; Chen, H.; Xiao, J.; Jin, M. Complete Genome Sequence of Streptococcus Suis Serotype 3 Strain ST3. J. Bacteriol. 2011, 193, 3428–3429, doi:10.1128/JB.05018-11.
93. Huang, K.; Song, Y.; Zhang, Q.; Zhang, A.; Jin, M. Characterisation of a Novel Integrative and Conjugative Element ICESsD9 Carrying erm(B) and tet(O) Resistance Determinants in Streptococcus suis, and the Distribution of ICESsD9-like Elements in Clinical Isolates. J. Glob. Antimicrob. Resist. 2016, 7, 13–18, doi:10.1016/j.jgar.2016.05.008.
94. Palmieri, C.; Princivalli, M.S.; Brenciani, A.; Varaldo, P.E.; Facinelli, B. Different Genetic Elements Carrying the tet(W) Gene in Two Human Clinical Isolates of Streptococcus suis. Antimicrob. Agents Chemother. 2011, 55, 631–636, doi:10.1128/AAC.00965-10.
95. Wu, Z.; Wang, W.; Tang, M.; Shao, J.; Dai, C.; Zhang, W.; Fan, H.; Yao, H.; Zong, J.; Chen, D.; et al. Comparative Genomic Analysis Shows That Streptococcus suis Meningitis Isolate SC070731 Contains a Unique 105K Genomic Island. Gene 2014, 535, 156–164, doi:10.1016/j.gene.2013.11.044.
96. Yi, S.; Huang, J.; Hu, X.; Chen, L.; Dai, X.; Sun, J.; Liu, P.; Wang, X.; Wen, J.; Wang, L. Nonconservative Integration and Diversity of a New Family of Integrative and Conjugative Elements Associated with Antibiotic Resistance in Zoonotic Pathogen Streptococcus suis. Vet. Microbiol. 2021, 254, 109009, doi:10.1016/j.vetmic.2021.109009.
97. Zhang, A.; Yang, M.; Hu, P.; Wu, J.; Chen, B.; Hua, Y.; Yu, J.; Chen, H.; Xiao, J.; Jin, M. Comparative Genomic Analysis of Streptococcus suis Reveals Significant Genomic Diversity among Different Serotypes. BMC Genom. 2011, 12, 523, doi:10.1186/1471-2164-12-523.
